# Supplementary material for: Effectiveness and safety of oral anticoagulants in older adults with non-valvular atrial fibrillation and heart failure
Source: PLoS One. 2019 Mar 25;14(3):e0213614. doi: 10.1371/journal.pone.0213614 (PMC6433218; doi:10.1371/journal.pone.0213614)
Supplement: S3 Table — ACEi: angiotensin-converting enzyme inhibitors; ARB: angiotensin-receptor blockers; CAD: coronary artery disease; CHA2DS2-VASc: congestive heart failure, hypertension, aged ≥75 years, diabetes mellitus, prior stroke or transient ischemic attack or thromboembolism, vascular disease, aged 65–74 years, sex category; HAS-BLED: hypertension, abnormal renal and liver function, stroke, bleeding, labile international normalized ratios, elderly, drugs and alcohol; NSAIDs: non-steroidal anti-inflammatory drugs; PAD: peripheral artery disease; SD: standard deviation; SE: systemic embolism. a As the international normalized ratio value was not available in the databases, a modified HAS-BLED score was calculated with a range of 0 to 8. b Lower dose: 2.5mg apixaban, 75mg dabigatran, 10mg or 15mg rivaroxaban. (S3A Table): 1,375 patients (8.8%) received 10mg rivaroxaban in the rivaroxaban-warfarin cohort; (S3B Table): 950 (34.7%) and 349 (8.1%) received 10mg rivaroxaban in the apixaban-rivaroxaban and dabigatran-rivaroxaban cohorts. c Standard dose: 5mg apixaban, 150mg dabigatran, 20mg rivaroxaban; After PSM, baseline characteristics were balanced between cohorts. *Covariates included in the propensity score matching. (XLSX) [file pone.0213614.s007.xlsx]

## Sheet: Sheet1
S3 Table. Baseline Characteristics in Propensity Score-Matched DOAC vs Warfarin and DOAC vs DOAC Users.
	Apixaban		Warfarin		Dabigatran		Warfarin		Rivaroxaban		Warfarin			Apixaban		Dabigatran		Apixaban		Rivaroxaban		Dabigatran		Rivaroxaban
	Mean/%	%/SD	N/	%/SD	N/	%/SD	N/	%/SD	N/	%/SD	N/	%/SD		N/	%/SD	N/	%/SD	N/	%/SD	N/	%/SD	N/	%/SD	N/	%/SD
			Mean		Mean		Mean		Mean		Mean			Mean		Mean		Mean		Mean		Mean		Mean
Sample Size	10570		10570		4297		4297		15712		15712		Sample Size	4263		4263		10477		10477		4297		4297
Age*	80.44	7.8	80.42	7.78	78.7	7.6	78.95	7.66	79.34	7.72	79.36	7.74	Age*	78.65	7.71	78.76	7.59	80.36	7.78	80.31	7.75	78.7	7.6	78.83	7.73
65-74	2740	0.2592	2779	0.2629	1443	0.3358	1383	0.3219	4814	0.3064	4810	0.3061	65-74	1456	0.3415	1418	0.3326	2745	0.262	2759	0.2633	1443	0.3358	1428	0.3323
75-79	2064	0.1953	2037	0.1927	916	0.2132	886	0.2062	3368	0.2144	3377	0.2149	75-79	895	0.2099	910	0.2135	2071	0.1977	2067	0.1973	916	0.2132	908	0.2113
≥80	5766	0.5455	5754	0.5444	1938	0.451	2028	0.472	7530	0.4793	7525	0.4789	≥80	1912	0.4485	1935	0.4539	5661	0.5403	5651	0.5394	1938	0.451	1961	0.4564
Sex*													Sex*
Male	4889	0.4625	4883	0.462	2112	0.4915	2081	0.4843	7419	0.4722	7383	0.4699	Male	2058	0.4828	2091	0.4905	4836	0.4616	4826	0.4606	2112	0.4915	2080	0.4841
Female	5681	0.5375	5687	0.538	2185	0.5085	2216	0.5157	8293	0.5278	8329	0.5301	Female	2205	0.5172	2172	0.5095	5641	0.5384	5651	0.5394	2185	0.5085	2217	0.5159
Race*													Race*
White	9462	0.8952	9472	0.8961	3777	0.879	3787	0.8813	13902	0.8848	13892	0.8842	White	3737	0.8766	3751	0.8799	9373	0.8946	9358	0.8932	3777	0.879	3758	0.8746
Black	605	0.0572	607	0.0574	278	0.0647	284	0.0661	965	0.0614	1002	0.0638	Black	274	0.0643	277	0.065	600	0.0573	589	0.0562	278	0.0647	287	0.0668
Hispanic	152	0.0144	147	0.0139	74	0.0172	62	0.0144	316	0.0201	302	0.0192	Hispanic	72	0.0169	71	0.0167	152	0.0145	169	0.0161	74	0.0172	89	0.0207
Other/Unknown	351	0.0332	344	0.0325	168	0.0391	164	0.0382	529	0.0337	516	0.0328	Other/Unknown	180	0.0422	164	0.0385	352	0.0336	361	0.0345	168	0.0391	163	0.0379
US Geographic Region *													US Geographic Region *
Northeast	1865	0.1764	1874	0.1773	829	0.1929	826	0.1922	2763	0.1759	2784	0.1772	Northeast	816	0.1914	821	0.1926	1844	0.176	1850	0.1766	829	0.1929	750	0.1745
Midwest	2319	0.2194	2426	0.2295	962	0.2239	1049	0.2441	3607	0.2296	3745	0.2384	Midwest	981	0.2301	959	0.225	2298	0.2193	2303	0.2198	962	0.2239	988	0.2299
South	4781	0.4523	4644	0.4394	1717	0.3996	1652	0.3845	6617	0.4211	6525	0.4153	South	1681	0.3943	1714	0.4021	4737	0.4521	4686	0.4473	1717	0.3996	1749	0.407
West	1597	0.1511	1615	0.1528	782	0.182	763	0.1776	2699	0.1718	2632	0.1675	West	778	0.1825	764	0.1792	1590	0.1518	1629	0.1555	782	0.182	806	0.1876
Unknown	8	0.0008	11	0.001	7	0.0016	7	0.0016	26	0.0017	26	0.0017	Unknown	7	0.0016	5	0.0012	8	0.0008	9	0.0009	7	0.0016	4	0.0009
Proxy for Socioeconomic Status*													Proxy for Socioeconomic Status*
Low	2579	0.244	2590	0.245	1103	0.2567	1056	0.2458	3999	0.2545	3978	0.2532	Low	1095	0.2569	1093	0.2564	2558	0.2442	2566	0.2449	1103	0.2567	1100	0.256
Mid	2875	0.272	2863	0.2709	1218	0.2835	1245	0.2897	4262	0.2713	4337	0.276	Mid	1167	0.2738	1204	0.2824	2850	0.272	2836	0.2707	1218	0.2835	1219	0.2837
High	4811	0.4552	4821	0.4561	1840	0.4282	1857	0.4322	6947	0.4421	6879	0.4378	High	1878	0.4405	1834	0.4302	4766	0.4549	4772	0.4555	1840	0.4282	1834	0.4268
Missing	305	0.0289	296	0.028	136	0.0316	139	0.0323	504	0.0321	518	0.033	Missing	123	0.0289	132	0.031	303	0.0289	303	0.0289	136	0.0316	144	0.0335
Medicaid dual-eligibility*	2122	0.2008	2168	0.2051	1052	0.2448	1007	0.2343	3781	0.2406	3742	0.2382	Medicaid dual-eligibility*	1065	0.2498	1027	0.2409	2125	0.2028	2167	0.2068	1052	0.2448	1038	0.2416
Part D Low-income subsidy*	3355	0.3174	3361	0.318	1601	0.3726	1576	0.3668	5452	0.347	5410	0.3443	Part D Low-income subsidy*	1610	0.3777	1575	0.3695	3340	0.3188	3371	0.3218	1601	0.3726	1556	0.3621
Baseline Comorbidity													Baseline Comorbidity
Deyo-Charlson Comorbidity Index Score*	5.72	2.95	5.73	3.04	5.24	2.9	5.38	2.98	5.5	2.91	5.5	2.98	Deyo-Charlson Comorbidity Index Score*	5.22	2.81	5.26	2.9	5.7	2.95	5.68	2.94	5.24	2.9	5.34	2.85
CHA2DS2-VASc Score	5.39	1.43	5.39	1.43	5.19	1.42	5.21	1.39	5.29	1.42	5.29	1.4	CHA2DS2-VASc Score	5.17	1.43	5.2	1.42	5.38	1.43	5.38	1.43	5.19	1.42	5.21	1.39
HAS-BLED Scorea	3.74	1.21	3.72	1.25	3.5	1.24	3.51	1.23	3.6	1.22	3.6	1.24	HAS-BLED Scorea	3.49	1.2	3.5	1.24	3.73	1.21	3.71	1.22	3.5	1.24	3.54	1.22
Bleeding History*	3016	0.2853	3007	0.2845	1108	0.2579	1136	0.2644	4472	0.2846	4465	0.2842	Bleeding History*	1067	0.2503	1106	0.2594	2986	0.285	2955	0.282	1108	0.2579	1147	0.2669
Diabetes Mellitus*	5059	0.4786	5065	0.4792	2066	0.4808	2087	0.4857	7577	0.4822	7530	0.4793	Diabetes Mellitus*	2031	0.4764	2046	0.4799	5003	0.4775	5029	0.48	2066	0.4808	2084	0.485
Hypertension*	10161	0.9613	10114	0.9569	4053	0.9432	4057	0.9441	14968	0.9526	14983	0.9536	Hypertension*	4015	0.9418	4028	0.9449	10069	0.9611	10065	0.9607	4053	0.9432	4070	0.9472
Liver Disease*	720	0.0681	722	0.0683	256	0.0596	245	0.057	1017	0.0647	997	0.0635	Liver Disease*	257	0.0603	255	0.0598	709	0.0677	717	0.0684	256	0.0596	254	0.0591
Renal Disease*	4612	0.4363	4633	0.4383	1526	0.3551	1626	0.3784	5863	0.3732	5944	0.3783	Renal Disease*	1485	0.3483	1525	0.3577	4489	0.4285	4427	0.4225	1526	0.3551	1566	0.3644
Myocardial Infarction*	1667	0.1577	1715	0.1623	612	0.1424	632	0.1471	2525	0.1607	2495	0.1588	Myocardial Infarction*	591	0.1386	609	0.1429	1650	0.1575	1649	0.1574	612	0.1424	664	0.1545
Dyspepsia or Stomach Discomfort*	3139	0.297	3073	0.2907	1133	0.2637	1137	0.2646	4429	0.2819	4411	0.2807	Dyspepsia or Stomach Discomfort*	1095	0.2569	1131	0.2653	3112	0.297	3086	0.2945	1133	0.2637	1146	0.2667
Peripheral vascular disease*	8201	0.7759	8219	0.7776	3120	0.7261	3161	0.7356	11889	0.7567	11954	0.7608	Peripheral vascular disease*	3096	0.7262	3107	0.7288	8118	0.7748	8111	0.7742	3120	0.7261	3197	0.744
Prior Stroke/SE*	1986	0.1879	1989	0.1882	694	0.1615	705	0.1641	2733	0.1739	2738	0.1743	Prior Stroke/SE*	696	0.1633	693	0.1626	1937	0.1849	1948	0.1859	694	0.1615	699	0.1627
Transient Ischemic attack*	1091	0.1032	1093	0.1034	361	0.084	381	0.0887	1469	0.0935	1468	0.0934	Transient Ischemic attack*	346	0.0812	361	0.0847	1070	0.1021	1067	0.1018	361	0.084	361	0.084
Anemia and Coagulation Defects*	5129	0.4852	5111	0.4835	1883	0.4382	1934	0.4501	7132	0.4539	7152	0.4552	Anemia and Coagulation Defects*	1827	0.4286	1875	0.4398	5044	0.4814	5025	0.4796	1883	0.4382	1890	0.4398
Alcoholism*	26	0.0025	30	0.0028	17	0.004	16	0.0037	52	0.0033	55	0.0035	Alcoholism*	16	0.0038	15	0.0035	26	0.0025	27	0.0026	17	0.004	15	0.0035
Peripheral Artery disease	3672	0.3474	3818	0.3612	1346	0.3132	1397	0.3251	5315	0.3383	5541	0.3527	Peripheral Artery disease	1331	0.3122	1339	0.3141	3626	0.3461	3613	0.3449	1346	0.3132	1425	0.3316
Coronary Artery disease	7461	0.7059	7399	0.7	2824	0.6572	2845	0.6621	10686	0.6801	10755	0.6845	Coronary Artery disease	2806	0.6582	2813	0.6599	7391	0.7055	7293	0.6961	2824	0.6572	2883	0.6709
Baseline Medication Use													Baseline Medication Use
ACE/ARB*	6940	0.6566	6886	0.6515	2918	0.6791	2863	0.6663	10564	0.6724	10492	0.6678	ACE/ARB*	2891	0.6782	2899	0.68	6915	0.66	6922	0.6607	2918	0.6791	2938	0.6837
Amiodarone*	2092	0.1979	2068	0.1956	774	0.1801	724	0.1685	2769	0.1762	2770	0.1763	Amiodarone*	775	0.1818	772	0.1811	2072	0.1978	2051	0.1958	774	0.1801	792	0.1843
Digoxin*	2030	0.1921	2043	0.1933	935	0.2176	887	0.2064	3232	0.2057	3190	0.203	Digoxin*	932	0.2186	924	0.2167	2016	0.1924	2029	0.1937	935	0.2176	909	0.2115
Diuretics*	8176	0.7735	8139	0.77	3324	0.7736	3312	0.7708	11905	0.7577	11920	0.7587	Diuretics*	3285	0.7706	3300	0.7741	8098	0.7729	8056	0.7689	3324	0.7736	3318	0.7722
Beta blockers*	6295	0.5956	6321	0.598	2454	0.5711	2466	0.5739	9283	0.5908	9253	0.5889	Beta blockers*	2441	0.5726	2437	0.5717	6246	0.5962	6196	0.5914	2454	0.5711	2446	0.5692
Calcium Channel Blockers*	4718	0.4464	4663	0.4412	1942	0.4519	1910	0.4445	7051	0.4488	7017	0.4466	Calcium Channel Blockers*	1930	0.4527	1922	0.4509	4693	0.4479	4649	0.4437	1942	0.4519	1921	0.4471
H2-receptor Blockers*	1092	0.1033	1078	0.102	415	0.0966	400	0.0931	1560	0.0993	1572	0.1001	H2-receptor Blockers*	421	0.0988	411	0.0964	1077	0.1028	1068	0.1019	415	0.0966	417	0.097
Proton Pump Inhibitors*	4389	0.4152	4309	0.4077	1631	0.3796	1634	0.3803	6238	0.397	6203	0.3948	Proton Pump Inhibitors*	1604	0.3763	1627	0.3817	4351	0.4153	4334	0.4137	1631	0.3796	1684	0.3919
Statins*	6946	0.6571	6928	0.6554	2598	0.6046	2633	0.6128	9892	0.6296	9897	0.6299	Statins*	2573	0.6036	2589	0.6073	6860	0.6548	6877	0.6564	2598	0.6046	2679	0.6235
Anti-platelets*	2786	0.2636	2730	0.2583	887	0.2064	846	0.1969	3788	0.2411	3722	0.2369	Anti-platelets*	885	0.2076	886	0.2078	2766	0.264	2727	0.2603	887	0.2064	985	0.2292
NSAIDs*	2457	0.2325	2445	0.2313	1039	0.2418	962	0.2239	3954	0.2517	3882	0.2471	NSAIDs*	1029	0.2414	1024	0.2402	2484	0.2371	2493	0.2379	1039	0.2418	1080	0.2513
All-Cause Inpatient Admissions*	6738	0.6375	6782	0.6416	2674	0.6223	2704	0.6293	10543	0.671	10567	0.6725	All-Cause Inpatient Admissions*	2676	0.6277	2652	0.6221	6708	0.6403	6719	0.6413	2674	0.6223	2755	0.6411
Index Dose b,c													Index Dose b,c
Lower Dose	4393	0.4156			1381	0.3214			7099	0.4518			Lower Dose	1493	0.3502	1375	0.3225	4313	0.4117	5091	0.4859	1381	0.3214	1881	0.4377
Standard Dose	6184	0.5851			2919	0.6793			8656	0.5509			Standard Dose	2774	0.6507	2891	0.6782	6171	0.589	5413	0.5167	2919	0.6793	2422	0.5636
ACEis: angiotensin-converting enzyme inhibitors; ARBs: angiotensin-receptor blockers; CAD: coronary artery disease; CHA2DS2-VASc: congestive heart failure, hypertension, aged ≥75 years, diabetes mellitus, prior stroke or transient ischemic attack or thromboembolism, vascular disease, aged 65-74 years, sex category; HAS-BLED: hypertension, abnormal renal and liver function, stroke, bleeding, labil…
aAs the international normalized ratio value was not available in the databases, a modified HAS-BLED score was calculated with a range of 0 to 8.
bLower dose: 2.5mg apixaban, 75mg dabigatran, 10mg or 15mg rivaroxaban. A)1,375 patients (8.8%) received 10mg rivaroxaban in the rivaroxaban-warfarin cohort; B) 950 (34.7%) and 349 (8.1%) received 10mg rivaroxaban in the apixaban-rivaroxaban and dabigatran-rivaroxaban cohorts
cStandard dose: 5mg apixaban, 150mg dabigatran, 20mg rivaroxaban; After PSM, baseline characteristics were balanced between cohorts.
*Covariates included in the propensity score matching
