# Supplementary material for: Effectiveness and safety of oral anticoagulants in older adults with non-valvular atrial fibrillation and heart failure
Source: PLoS One. 2019 Mar 25;14(3):e0213614. doi: 10.1371/journal.pone.0213614 (PMC6433218; doi:10.1371/journal.pone.0213614)
Supplement: S4 Table — ACM: all-cause mortality; CAD: coronary artery disease; CI: confidence interval; DOAC: direct oral anticoagulant; MACE: major adverse cardiac event; MB: major bleeding; MI: Myocardial infarction; PAD: peripheral artery disease; SE: systemic embolism; Lower dose: 2.5mg apixaban, 75mg dabigatran, 10 or 15mg rivaroxaban, Standard dose: 5mg apixaban, 150mg dabigatran, 20mg rivaroxaban. (S4 Table A) 1,381 patients received 10mg rivaroxaban in the rivaroxaban-warfarin cohort. (S4 Table B) 783 and 266 patients received 10mg rivaroxaban in the apixaban-rivaroxaban dabigatran-rivaroxaban matched cohorts, respectively. (XLSX) [file pone.0213614.s008.xlsx]

## Sheet: Sheet1
S4 Table. Incidence and hazard ratios of outcomes for patients with use of standard- and lower-dose DOAC vs warfarin and DOAC vs DOAC.
Standard Dose	Incidence per 100 person-years		Hazard Ratio	p-value		Lower Dose	Incidence per 100 person-years		Hazard Ratio	p-value		Standard Dose	Incidence per 100 person-years		Hazard Ratio (95% CI)	p-value		Lower Dose	Incidence per 100 person-years		Hazard Ratio (95% CI)	p-value
			(95% CI)						(95% CI)				Apixaban	Dabigatran					Apixaban	Dabigatran
	Apixaban	Warfarin					Apixaban	Warfarin				Stroke/SE	1	1.4	0.61 (0.33-1.15)	0.126		Stroke/SE	1.3	2.3	0.55 (0.24-1.23)	0.143
Stroke/SE	1	1.9	0.51	<0.001		Stroke/SE	1.5	2.6	0.57	0.005
			(0.34-0.76)						(0.38-0.85)			MB	4.9	5.6	0.81 (0.60-1.08)	0.145		MB	7	9.2	0.70 (0.49-1.00)	0.051
Major Bleeding	5.6	8	0.65	<0.001		MB	6.8	10.4	0.6	<0.001
			(0.54-0.78)						(0.50-0.73)			MACE	9.9	13.5	0.68 (0.56-0.83)	<0.001		MACE	22.8	21.9	1.00 (0.81-1.24)	0.992
MACE	10.9	17.2	0.59	<0.001		MACE	22.8	25.1	0.86	0.011
			(0.52-0.67)						(0.77-0.97)				Apixaban	Rivaroxaban					Apixaban	Rivaroxaban
	Dabigatran	Warfarin					Dabigatran	Warfarin				Stroke/SE	1.1	1	0.94 (0.61-1.47)	0.798		Stroke/SE	1.6	1.4	0.99 (0.63-1.57)	0.979
Stroke/SE	1.4	1.7	0.85	0.51		Stroke/SE	2.3	2	1.11	0.745
			(0.51-1.40)						(0.58-2.12)			MB	5.4	8.6	0.58 (0.48-0.69)	<0.001		MB	6.7	11.8	0.53 (0.43-0.64)	<0.001
MB	5.5	7.1	0.79	0.059		MB	9.1	12	0.75	0.049
			(0.61-1.01)						(0.56-1.00)			MACE	10.7	12	0.82 (0.71-0.94)	0.004		MACE	22.4	23.7	0.89 (0.79-1.00)	0.06
MACE	13.5	16	0.86	0.065		MACE	21.5	22.4	0.9	0.285
			(0.73-1.01)						(0.73-1.10)				Dabigatran	Rivaroxaban					Dabigatran	Rivaroxaban
	Rivaroxaban	Warfarin					Rivaroxaban	Warfarin				Stroke/SE	1.4	0.8	1.81 (0.98-3.35)	0.058		Stroke/SE	2.3	1.9	1.18 (0.61-2.30)	0.619
Stroke/SE	1	1.5	0.63	0.006		Stroke/SE	1.7	2.3	0.73	0.034
			(0.46-0.88)						(0.54-0.98)			MB	5.5	7.7	0.71 (0.56-0.91)	0.006		MB	9.1	11.7	0.78 (0.57-1.05)	0.096
MB	8.2	7.1	1.17	0.017		MB	11	9.5	1.14	0.044
			(1.03-1.33)						(1.00-1.30)			MACE	13.5	10.9	1.23 (1.03-1.46)	0.023		MACE	21.6	23	0.93 (0.76-1.14)	0.482
MACE	11.8	16.1	0.74	<0.001		MACE	22.7	23.7	0.95	0.217
			(0.68-0.82)						(0.87-1.03)
ACM: all-cause mortality; CAD: coronary artery disease; CI: confidence interval; DOAC: direct oral anticoagulant; MACE: major adverse cardiac event; MB: major bleeding; PAD: peripheral artery disease; SE: systemic;
Lower dose: 2.5mg apixaban, 75mg dabigatran, 10 or 15mg rivaroxaban, Standard dose: 5mg apixaban, 150mg dabigatran, 20mg rivaroxaban. A) 1,381 patients received 10mg rivaroxaban in the rivaroxaban-warfarin cohort; B) 783 and 266 patients received 10mg rivaroxaban in the apixaban-rivaroxaban dabigatran-rivaroxaban matched cohorts, respectively.
