# Supplementary material for: Effectiveness and safety of oral anticoagulants in older adults with non-valvular atrial fibrillation and heart failure
Source: PLoS One. 2019 Mar 25;14(3):e0213614. doi: 10.1371/journal.pone.0213614 (PMC6433218; doi:10.1371/journal.pone.0213614)
Supplement: S5 Table — *The model incorporated death as a competing event. CI: confidence interval; DOACs: Direct acting oral anticoagulant; SE: systemic embolism. (XLSX) [file pone.0213614.s009.xlsx]

## Sheet: Sheet1
S5 Table. Hazard ratios of stroke/SE and major bleeding among DOAC vs warfarin and DOAC vs DOAC, accounting for death as a competing event (sensitivity analysis).
Sub-distribution Hazard Model*	Hazard Ratio (95% CI)	p-value		Sub-distribution Hazard Model*	Hazard Ratio (95% CI)	p-value
Apixaban vs Warfarin				Apixaban vs Dabigatran
Stroke/SE	0.64 (0.48-0.85)	0.002		Stroke/SE	0.63 (0.39-1.02)	0.062
Major Bleeding	0.66 (0.58-0.76)	<0.001		Major Bleeding	0.71 (0.57-0.90)	0.004
Dabigatran vs Warfarin				Apixaban vs Rivaroxaban
Stroke/SE	0.93 (0.62-1.37)	0.701		Stroke/SE	0.90 (0.65-1.23)	0.496
Major Bleeding	0.89 (0.73-1.08)	0.238		Major Bleeding	0.55 (0.49-0.63)	<0.001
Rivaroxaban vs Warfarin				Dabigatran vs Rivaroxaban
Stroke/SE	0.65 (0.52-0.81)	<0.001		Stroke/SE	1.64 (1.03-2.60)	0.04
Major Bleeding	1.18 (1.08-1.30)	<0.001		Major Bleeding	0.76 (0.63-0.92)	0.005
*The model incorporated death as a competing event
CI: confidence interval; DOACs: Direct acting oral anticoagulant; SE: systemic embolism
